# Supplementary material for: Cross-Cultural Adaptation of a Health-Related Quality-of-Life Questionnaire for Children with Obstructive Sleep Disorders: Spanish Version of the OSD-6
Source: J Clin Med. 2025 Mar 3;14(5):1709. doi: 10.3390/jcm14051709 (PMC11900155; doi:10.3390/jcm14051709)
Supplement: Supplementary file 1 [file jcm-14-01709-s001.zip]

Archive with 1 entries (1 files):
- jcm-3486078-supplementary.pdf
